# Supplementary material for: Tissue-aware RNA-Seq processing and normalization for heterogeneous and sparse data
Source: BMC Bioinformatics. 2017 Oct 3;18:437. doi: 10.1186/s12859-017-1847-x (PMC5627434; doi:10.1186/s12859-017-1847-x)
Supplement: Supplementary file 5 — Breakdown of gene types remaining in each data set after different filtering approaches. Filtering in a tissue-specific manner, we keep genes that appear in a least half the number of samples present in of the smallest phenotype group (for GTEx, at least 18 samples since the “smallest” tissue has 36 total samples); this leaves 30,333 genes of which 60% (18,328) are classified as protein coding genes and 11% (3220) are pseudogenes. This contrasts with our tissue-agnostic method in which genes are removed if they appear in fewer than half of the samples in the data set; this retains only 15,480 genes for which 84% (12,994) are protein coding, and 4% (659) are pseudogenes. (XLSX 36 kb) [file 12859_2017_1847_MOESM5_ESM.xlsx]

## Sheet: Sheet1
	Raw data*	tissue-agnostic	tissue-specific
protein_coding	19551	12994	18328
pseudogene	13408	649	3174
lincRNA	6920	350	3730
antisense	5219	1143	3744
miRNA	2356	9	54
misc_RNA	2008	3	51
snRNA	1722	0	10
snoRNA	1318	2	50
sense_intronic	724	47	333
rRNA	515	1	6
processed_transcript	461	187	418
sense_overlapping	196	63	150
IG_V_pseudogene	178	0	11
IG_V_gene	138	0	110
TR_V_gene	97	0	72
TR_J_gene	45	0	5
polymorphic_pseudogene	40	10	27
TR_V_pseudogene	27	0	4
3prime_overlapping_ncrna	20	10	18
Mt_tRNA	17	1	4
IG_J_gene	16	0	10
IG_C_gene	13	7	13
IG_D_gene	10	0	0
IG_C_pseudogene	9	0	4
TR_C_gene	5	2	5
IG_J_pseudogene	3	0	0
Mt_rRNA	2	2	2
TR_J_pseudogene	1	0	0
Total	55019	15480	30333
*prior to removing any samples
